# Supplementary material for: Implication of a new function of human tDNAs in chromatin organization
Source: Sci Rep. 2020 Oct 15;10:17440. doi: 10.1038/s41598-020-74499-7 (PMC7567086; doi:10.1038/s41598-020-74499-7)
Supplement: Supplementary file 1 [file 41598_2020_74499_MOESM1_ESM.xlsx]

## Sheet: title page
Implication of a new function of human tDNAs in chromatin organization
Yuki Iwasaki1,2, Toshimichi Ikemura1, Ken Kurokawa2 and Norihiro Okada1,3*
*corresponding author: okadano@pharm.kitasato-u.ac.jp
1Department of Medical Biosciences, Nagahama Institute of Bio-Science and Technology, Nagahama, Shiga, Japan
2Center for Information Biology, National Institute of Genetics, Mishima, Japan
3School of Pharmacy, Kitasato University, Sagamihara, Kanagawa, Japan

## Sheet: Table S1
Table S1. The list of TFs bound to human tDNAs and tDNA clusters analysed in this study.
	Cluster	locus	tDNA	TF list
	PER1	chr17:8,138,880-8,139,525	tRNA-Ser-CGA-1-1 tRNA-Thr-AGT-5-1	ARID3A, ATF1, ATF3, BCLAF1, BDP1, BHLHE40, BRF1, CCNT2, CEBPB, CHD2, CTCF, E2F4, E2F6, EGR1, ELF1, EP300, ETS1, FOS, GATA2, TFIIIC, HMGN3, IRF1, JUN, JUNB, JUND, KDM5B, MAFF, MAFK, MAX, MAZ, MXI1, MYC, NRF1, PHF8, PML, POLR2A, POLR3G, RAD21, RBBP5, RCOR1, RFX5, RPC155, SIN3AK20, SMC3, SP1, SPI1, TAF1, TAF7, TAL1, TBL1XR1, TBP, TEAD4, TRIM28, UBTF, USF1, YY1, ZBTB33, ZNF143, ZNF274
	ALOXE3	chr17:8,119,154-8,121,012	tRNA-Lys-TTT-3-5 tRNA-Gln-CTG-1-5, tRNA-Leu-TAG-1-1 tRNA-Arg-TCT-2-1	ARID3A, ATF3, BDP1, BHLHE40, BRF1, CBX3, CEBPB, CHD2, CTCF, CTCFL, ELF1, EP300, ETS1, TFIIIC, HDAC8, IRF1, JUND, KDM5B, MAX, MAZ, MXI1, MYC, NR2F2, PHF8, POLR2A, POLR3G, RBBP5, RCOR1, RFX5, RPC155, TAF7, TBL1XR1, TBP, TEAD4, THAP1, YY1, ZNF143, ZNF274
	HES7	chr17:8,125,745-8,125,816	tRNA-Gly-GCC-2-6	ATF3, BDP1, BRF1, EGR1, ELF1, EP300, ETS1, GABPA, TFIIIC, MAX, MAZ, MYC, POLR2A, RCOR1, RFX5, RPC155, TBL1XR1, TBP, TEAD4
	-	-	tRNA-His-GTG-1-8	ARID3A, ATF1, ATF3, BCLAF1, BDP1, BHLHE40, BRF1, CHD2, CTCF, EGR1, ELF1, EP300, ETS1, FOS, GABPA, GATA2, GTF2F1, TFIIIC, HDAC1, HDAC6, IRF1, JUN, JUND, KDM5B, MAFF, MAFK, MAX, MAZ, MYC, POLR2A, POLR3G, RCOR1, REST, RFX5, RPC155, STAT1, TAF7, TAL1, TBL1XR1, TBP, TEAD4, THAP1, TRIM28, UBTF, YY1
	-	-	tRNA-His-GTG-1-7	ARID3A, ATF1, ATF3, BDP1, BRF1, CBX3, CHD2, CTCF, ELK1, EP300, ETS1, FOS, GABPA, GATA2, GTF2F1, TFIIIC, JUN, JUNB, JUND, KDM5B, MAX, MAZ, MXI1, MYC, NRF1, POLR2A, POLR3G, RBBP5, RCOR1, RFX5, RPC155, STAT5A, TAF1, TAF7, TBL1XR1, TBP, TEAD4, THAP1, TRIM28, YY1, ZNF143, ZNF274
	-	-	tRNA-His-GTG-1-9	ATF3, BCLAF1, BDP1, BRF1, CBX3, EP300, ETS1, TFIIIC, HDAC8, JUND, MAFK, MAX, MAZ, MYC, POLR2A, POLR3G, RCOR1, RPC155, TBP, TEAD4, THAP1, TRIM28, UBTF, YY1, ZNF143

## Sheet: table S2
Table S2. The number of TFs bound to tDNAs.
	Cell line (average number of TFs bound to tDNA)
	A549	GM12878	H1_hESC	HeLa_S3	HepG2	K562
tDNA	5.90593	8.66871	6.19836	7.2638	8.08998	18.6319	Group
tRNA-Ala-AGC-2-1	7	11	12	14	12	34	Group 1
tRNA-Ala-AGC-2-2	8	14	15	17	20	45	Group 1
tRNA-Ala-AGC-4-1	6	14	7	9	11	22	Group 1
tRNA-Ala-AGC-8-1	18	34	11	19	25	37	Group 1
tRNA-Ala-AGC-8-2	12	17	9	11	10	23	Group 1
tRNA-Ala-TGC-3-1	15	25	13	17	13	35	Group 1
tRNA-Ala-TGC-3-2	11	20	9	13	15	38	Group 1
tRNA-Ala-TGC-4-1	18	31	18	18	25	45	Group 1
tRNA-Arg-ACG-1-2	11	29	18	20	32	53	Group 1
tRNA-Arg-ACG-1-3	13	33	15	22	33	38	Group 1
tRNA-Arg-ACG-2-1	15	34	14	23	18	43	Group 1
tRNA-Arg-CCG-1-3	17	29	11	19	17	43	Group 1
tRNA-Arg-CCG-2-1	18	40	25	30	32	64	Group 1
tRNA-Arg-CCT-1-1	14	15	18	19	23	40	Group 1
tRNA-Arg-CCT-2-1	16	27	17	16	18	38	Group 1
tRNA-Arg-CCT-3-1	14	11	11	16	17	41	Group 1
tRNA-Arg-CCT-4-1	15	40	19	25	24	54	Group 1
tRNA-Arg-TCG-1-1	20	38	19	32	27	50	Group 1
tRNA-Arg-TCG-3-1	17	23	22	25	32	46	Group 1
tRNA-Arg-TCG-5-1	9	10	14	12	14	34	Group 1
tRNA-Arg-TCT-1-1	14	29	17	19	18	46	Group 1
tRNA-Arg-TCT-3-2	13	18	11	17	14	28	Group 1
tRNA-Asn-GTT-1-1	13	24	16	22	11	44	Group 1
tRNA-Asn-GTT-2-2	15	14	9	15	14	32	Group 1
tRNA-Asn-GTT-2-3	10	20	9	11	9	42	Group 1
tRNA-Asn-GTT-2-5	15	15	10	10	16	28	Group 1
tRNA-Asn-GTT-2-6	13	34	19	21	26	42	Group 1
tRNA-Asp-GTC-1-1	17	30	16	16	19	37	Group 1
tRNA-Asp-GTC-2-10	12	17	12	12	15	29	Group 1
tRNA-Asp-GTC-2-11	14	18	9	15	17	24	Group 1
tRNA-Asp-GTC-2-6	9	28	9	19	21	37	Group 1
tRNA-Asp-GTC-2-8	13	25	11	13	15	28	Group 1
tRNA-Asp-GTC-2-9	11	13	11	12	10	33	Group 1
tRNA-Cys-GCA-2-3	11	18	9	13	25	23	Group 1
tRNA-Cys-GCA-2-4	16	19	8	16	22	30	Group 1
tRNA-Cys-GCA-4-1	19	22	14	14	24	27	Group 1
tRNA-Gln-CTG-1-4	16	23	11	12	18	37	Group 1
tRNA-Gln-TTG-1-1	16	28	11	15	25	34	Group 1
tRNA-Gln-TTG-3-3	8	19	9	15	26	37	Group 1
tRNA-Glu-CTC-1-1	15	25	10	22	12	34	Group 1
tRNA-Glu-CTC-1-6	7	25	10	19	20	44	Group 1
tRNA-Glu-CTC-1-7	10	20	13	16	25	34	Group 1
tRNA-Glu-CTC-2-1	12	27	8	17	16	41	Group 1
tRNA-Glu-TTC-1-1	14	14	19	9	16	27	Group 1
tRNA-Glu-TTC-2-1	14	41	24	22	20	35	Group 1
tRNA-Gly-CCC-2-2	15	21	15	10	18	39	Group 1
tRNA-Gly-GCC-2-3	10	17	11	11	20	38	Group 1
tRNA-Gly-GCC-2-6	15	17	12	11	10	19	Group 1
tRNA-Gly-TCC-1-1	11	42	18	27	23	49	Group 1
tRNA-Gly-TCC-2-1	13	19	10	18	15	32	Group 1
tRNA-Gly-TCC-2-6	6	24	7	8	9	25	Group 1
tRNA-Gly-TCC-3-1	16	22	14	15	16	23	Group 1
tRNA-His-GTG-1-1	6	12	11	18	10	30	Group 1
tRNA-His-GTG-1-7	8	31	11	26	15	42	Group 1
tRNA-His-GTG-1-8	11	35	11	25	25	45	Group 1
tRNA-His-GTG-1-9	6	9	10	16	12	25	Group 1
tRNA-Ile-AAT-2-1	11	17	14	23	18	47	Group 1
tRNA-Ile-AAT-5-1	6	16	8	17	15	49	Group 1
tRNA-Ile-AAT-5-4	12	31	15	21	19	31	Group 1
tRNA-Ile-AAT-5-5	17	28	11	22	15	28	Group 1
tRNA-Ile-TAT-1-1	16	37	21	19	21	37	Group 1
tRNA-Ile-TAT-2-1	21	39	18	28	30	43	Group 1
tRNA-Leu-AAG-2-1	15	12	7	16	9	33	Group 1
tRNA-Leu-AAG-2-3	9	11	8	10	20	19	Group 1
tRNA-Leu-AAG-2-4	18	49	23	25	37	61	Group 1
tRNA-Leu-CAA-1-1	10	32	14	21	22	53	Group 1
tRNA-Leu-CAA-1-2	8	13	10	12	11	43	Group 1
tRNA-Leu-CAA-4-1	15	44	16	26	21	50	Group 1
tRNA-Leu-CAG-2-1	13	24	10	24	29	37	Group 1
tRNA-Leu-CAG-2-2	13	29	15	22	27	36	Group 1
tRNA-Leu-TAA-1-1	14	30	18	15	25	40	Group 1
tRNA-Leu-TAG-1-1	12	17	15	16	17	27	Group 1
tRNA-Leu-TAG-3-1	13	35	10	17	28	43	Group 1
tRNA-Lys-CTT-1-1	9	16	7	9	13	23	Group 1
tRNA-Lys-CTT-2-1	13	18	11	21	9	44	Group 1
tRNA-Lys-CTT-2-3	16	16	12	11	19	29	Group 1
tRNA-Lys-TTT-3-2	9	20	18	22	23	40	Group 1
tRNA-Lys-TTT-3-4	10	17	9	9	9	26	Group 1
tRNA-Lys-TTT-5-1	13	17	16	13	16	41	Group 1
tRNA-Met-CAT-1-1	14	33	13	28	20	42	Group 1
tRNA-Met-CAT-3-1	7	10	9	9	13	32	Group 1
tRNA-Met-CAT-6-1	17	29	12	14	25	38	Group 1
tRNA-Phe-GAA-1-4	13	24	13	20	15	37	Group 1
tRNA-Phe-GAA-1-5	12	22	10	15	12	25	Group 1
tRNA-Phe-GAA-1-6	9	23	10	19	18	29	Group 1
tRNA-Phe-GAA-2-1	19	21	8	19	15	48	Group 1
tRNA-Pro-AGG-2-1	16	25	15	22	21	39	Group 1
tRNA-Pro-AGG-2-4	13	20	13	12	18	30	Group 1
tRNA-Pro-AGG-2-6	13	18	12	20	24	23	Group 1
tRNA-Pro-CGG-1-1	14	30	11	25	18	40	Group 1
tRNA-Pro-CGG-1-3	14	26	9	16	13	23	Group 1
tRNA-Pro-TGG-2-1	12	21	13	12	15	34	Group 1
tRNA-Pro-TGG-3-3	9	10	7	13	14	35	Group 1
tRNA-SeC-TCA-1-1	15	30	14	14	13	37	Group 1
tRNA-Ser-AGA-2-2	6	18	8	12	13	38	Group 1
tRNA-Ser-AGA-2-3	11	19	14	12	16	42	Group 1
tRNA-Ser-AGA-2-5	19	33	18	22	19	36	Group 1
tRNA-Ser-CGA-1-1	15	35	23	25	27	48	Group 1
tRNA-Ser-CGA-4-1	13	18	16	14	21	39	Group 1
tRNA-Ser-GCT-3-1	15	34	11	23	15	32	Group 1
tRNA-Ser-GCT-4-2	15	22	19	21	20	37	Group 1
tRNA-Ser-GCT-4-3	18	27	12	26	16	29	Group 1
tRNA-Ser-GCT-5-1	9	10	10	20	17	56	Group 1
tRNA-Ser-TGA-1-1	10	24	11	20	14	46	Group 1
tRNA-Thr-AGT-1-1	16	18	11	20	13	23	Group 1
tRNA-Thr-AGT-1-3	18	27	15	25	25	38	Group 1
tRNA-Thr-AGT-2-1	10	19	17	23	21	48	Group 1
tRNA-Thr-AGT-5-1	13	27	17	13	18	31	Group 1
tRNA-Thr-CGT-2-1	10	31	10	19	28	30	Group 1
tRNA-Thr-CGT-4-1	16	23	14	11	9	38	Group 1
tRNA-Thr-TGT-3-1	15	15	14	16	19	26	Group 1
tRNA-Thr-TGT-5-1	13	15	14	12	25	19	Group 1
tRNA-Thr-TGT-6-1	13	24	16	14	17	45	Group 1
tRNA-Trp-CCA-1-1	18	24	19	19	24	26	Group 1
tRNA-Trp-CCA-2-1	20	22	21	19	13	20	Group 1
tRNA-Trp-CCA-3-2	6	9	7	12	14	22	Group 1
tRNA-Trp-CCA-4-1	16	28	12	15	19	36	Group 1
tRNA-Tyr-GTA-1-1	12	23	16	17	21	42	Group 1
tRNA-Tyr-GTA-2-1	17	28	9	14	26	31	Group 1
tRNA-Tyr-GTA-5-1	13	34	11	22	14	32	Group 1
tRNA-Tyr-GTA-5-2	12	15	9	11	10	22	Group 1
tRNA-Tyr-GTA-5-4	16	20	14	9	10	21	Group 1
tRNA-Tyr-GTA-5-5	9	12	8	9	20	26	Group 1
tRNA-Val-AAC-1-1	16	25	13	17	14	21	Group 1
tRNA-Val-AAC-1-4	10	26	9	15	13	30	Group 1
tRNA-Val-AAC-1-5	8	30	12	17	15	45	Group 1
tRNA-Val-CAC-1-1	14	29	18	26	16	42	Group 1
tRNA-Val-CAC-1-5	16	32	13	22	22	49	Group 1
tRNA-Val-CAC-1-6	9	31	10	19	22	42	Group 1
tRNA-Val-TAC-1-1	13	28	17	21	18	50	Group 1
tRNA-Val-TAC-2-1	15	19	12	19	15	28	Group 1
tRNA-iMet-CAT-1-1	16	28	17	16	15	37	Group 1
tRNA-iMet-CAT-1-6	10	28	11	16	19	55	Group 1
tRNA-iMet-CAT-1-8	20	28	19	24	29	52	Group 1
tRNA-Ala-AGC-1-1	7	1	8	7	11	27	Group 2
tRNA-Ala-AGC-10-1	0	0	1	0	1	2	Group 2
tRNA-Ala-AGC-11-1	10	10	5	16	22	53	Group 2
tRNA-Ala-AGC-12-1	0	0	1	0	0	1	Group 2
tRNA-Ala-AGC-13-1	1	0	1	0	1	5	Group 2
tRNA-Ala-AGC-14-1	0	0	0	0	0	1	Group 2
tRNA-Ala-AGC-15-1	12	0	10	1	2	4	Group 2
tRNA-Ala-AGC-16-1	0	0	0	1	0	0	Group 2
tRNA-Ala-AGC-19-1	0	0	1	0	0	3	Group 2
tRNA-Ala-AGC-21-1	2	0	2	0	1	0	Group 2
tRNA-Ala-AGC-22-1	0	0	1	0	0	2	Group 2
tRNA-Ala-AGC-3-1	9	4	9	13	13	10	Group 2
tRNA-Ala-AGC-5-1	10	1	12	3	5	38	Group 2
tRNA-Ala-AGC-6-1	2	1	3	6	5	29	Group 2
tRNA-Ala-AGC-7-1	3	1	4	7	3	23	Group 2
tRNA-Ala-CGC-1-1	4	7	8	7	14	34	Group 2
tRNA-Ala-CGC-2-1	8	2	15	10	10	3	Group 2
tRNA-Ala-CGC-3-1	12	19	6	8	15	34	Group 2
tRNA-Ala-CGC-4-1	4	9	8	13	14	40	Group 2
tRNA-Ala-CGC-5-1	1	0	1	2	2	1	Group 2
tRNA-Ala-TGC-1-1	3	2	3	11	8	32	Group 2
tRNA-Ala-TGC-2-1	6	1	5	12	6	8	Group 2
tRNA-Ala-TGC-5-1	5	4	6	6	7	46	Group 2
tRNA-Ala-TGC-6-1	7	0	7	21	10	46	Group 2
tRNA-Ala-TGC-7-1	6	2	4	12	6	32	Group 2
tRNA-Arg-ACG-1-1	4	4	7	6	9	33	Group 2
tRNA-Arg-ACG-2-2	3	0	5	1	1	20	Group 2
tRNA-Arg-ACG-2-3	4	2	4	7	1	22	Group 2
tRNA-Arg-ACG-2-4	4	4	4	2	7	30	Group 2
tRNA-Arg-CCG-1-1	3	1	5	6	5	39	Group 2
tRNA-Arg-CCG-1-2	3	11	7	8	19	37	Group 2
tRNA-Arg-CCT-5-1	3	0	1	1	6	3	Group 2
tRNA-Arg-TCG-2-1	6	8	9	15	17	35	Group 2
tRNA-Arg-TCG-4-1	1	1	7	1	2	15	Group 2
tRNA-Arg-TCG-6-1	1	0	1	0	1	2	Group 2
tRNA-Arg-TCT-2-1	10	14	13	12	8	20	Group 2
tRNA-Arg-TCT-3-1	15	8	7	21	13	30	Group 2
tRNA-Arg-TCT-4-1	1	0	2	1	1	2	Group 2
tRNA-Arg-TCT-5-1	2	0	3	1	1	7	Group 2
tRNA-Asn-GTT-12-1	0	0	0	0	0	1	Group 2
tRNA-Asn-GTT-13-1	2	0	3	0	1	2	Group 2
tRNA-Asn-GTT-2-4	5	18	10	12	11	18	Group 2
tRNA-Asn-GTT-3-1	2	0	1	2	0	1	Group 2
tRNA-Asn-GTT-4-1	6	0	7	0	0	0	Group 2
tRNA-Asn-GTT-6-1	2	1	0	1	1	1	Group 2
tRNA-Asn-GTT-7-1	3	11	4	6	7	20	Group 2
tRNA-Asn-GTT-8-1	3	1	3	0	0	1	Group 2
tRNA-Asn-GTT-chr1-139	0	0	0	0	1	0	Group 2
tRNA-Asn-GTT-chr1-140	0	1	6	0	0	1	Group 2
tRNA-Asp-GTC-2-1	1	0	1	1	0	3	Group 2
tRNA-Asp-GTC-2-7	3	7	6	11	8	23	Group 2
tRNA-Asp-GTC-3-1	4	3	7	6	7	28	Group 2
tRNA-Cys-GCA-1-1	4	4	3	6	3	14	Group 2
tRNA-Cys-GCA-10-1	1	0	1	2	1	4	Group 2
tRNA-Cys-GCA-11-1	0	2	17	0	0	2	Group 2
tRNA-Cys-GCA-12-1	1	1	1	3	1	8	Group 2
tRNA-Cys-GCA-13-1	2	2	10	4	2	10	Group 2
tRNA-Cys-GCA-14-1	7	1	1	3	5	10	Group 2
tRNA-Cys-GCA-15-1	0	0	1	1	1	3	Group 2
tRNA-Cys-GCA-16-1	1	1	1	1	2	4	Group 2
tRNA-Cys-GCA-17-1	10	1	7	3	19	41	Group 2
tRNA-Cys-GCA-18-1	0	0	1	1	0	2	Group 2
tRNA-Cys-GCA-2-1	2	0	1	1	1	3	Group 2
tRNA-Cys-GCA-2-2	7	12	6	11	19	21	Group 2
tRNA-Cys-GCA-20-1	0	0	0	1	0	1	Group 2
tRNA-Cys-GCA-21-1	1	1	1	2	1	4	Group 2
tRNA-Cys-GCA-22-1	0	0	0	1	1	2	Group 2
tRNA-Cys-GCA-23-1	1	0	1	1	0	3	Group 2
tRNA-Cys-GCA-24-1	0	0	2	2	1	3	Group 2
tRNA-Cys-GCA-25-1	0	0	0	1	0	0	Group 2
tRNA-Cys-GCA-3-1	0	0	1	1	0	2	Group 2
tRNA-Cys-GCA-5-1	2	1	2	3	1	4	Group 2
tRNA-Cys-GCA-6-1	1	1	1	3	1	4	Group 2
tRNA-Cys-GCA-7-1	1	1	2	3	1	3	Group 2
tRNA-Cys-GCA-8-1	2	0	4	3	1	5	Group 2
tRNA-Cys-GCA-9-1	1	1	1	3	1	4	Group 2
tRNA-Cys-GCA-9-2	1	1	1	3	3	8	Group 2
tRNA-Cys-GCA-9-3	4	1	4	2	3	5	Group 2
tRNA-Cys-GCA-9-4	2	0	1	2	5	11	Group 2
tRNA-Gln-CTG-1-1	0	0	1	1	0	0	Group 2
tRNA-Gln-CTG-1-2	8	14	2	13	8	31	Group 2
tRNA-Gln-CTG-1-3	2	8	6	10	15	32	Group 2
tRNA-Gln-CTG-1-5	5	13	9	12	13	15	Group 2
tRNA-Gln-CTG-2-1	8	5	10	5	11	23	Group 2
tRNA-Gln-CTG-4-1	19	1	11	0	2	19	Group 2
tRNA-Gln-CTG-4-2	3	0	0	0	1	7	Group 2
tRNA-Gln-CTG-5-1	4	1	5	6	12	32	Group 2
tRNA-Gln-CTG-6-1	11	8	10	14	11	33	Group 2
tRNA-Gln-TTG-2-1	12	9	20	15	20	1	Group 2
tRNA-Gln-TTG-3-1	2	4	1	7	8	17	Group 2
tRNA-Gln-TTG-3-2	5	6	5	11	15	30	Group 2
tRNA-Gln-TTG-4-1	1	0	0	1	1	1	Group 2
tRNA-Glu-CTC-3-1	1	0	1	0	1	1	Group 2
tRNA-Glu-TTC-1-2	5	17	8	11	7	14	Group 2
tRNA-Glu-TTC-2-2	6	8	16	0	12	32	Group 2
tRNA-Glu-TTC-3-1	2	0	6	1	0	0	Group 2
tRNA-Glu-TTC-4-2	11	11	9	16	8	28	Group 2
tRNA-Glu-TTC-chr1-138	9	1	8	2	2	0	Group 2
tRNA-Gly-CCC-1-2	6	1	2	3	4	10	Group 2
tRNA-Gly-CCC-2-1	13	15	6	8	14	23	Group 2
tRNA-Gly-CCC-3-1	1	0	1	1	1	2	Group 2
tRNA-Gly-CCC-6-1	0	0	0	0	0	1	Group 2
tRNA-Gly-CCC-7-1	2	0	1	0	0	5	Group 2
tRNA-Gly-CCC-chr1-135	8	3	7	5	20	37	Group 2
tRNA-Gly-CCC-chr1-137	9	2	3	4	12	28	Group 2
tRNA-Gly-GCC-1-5	5	2	11	1	18	15	Group 2
tRNA-Gly-GCC-2-1	5	15	5	15	8	16	Group 2
tRNA-Gly-GCC-2-2	8	21	7	7	13	24	Group 2
tRNA-Gly-GCC-2-4	18	0	12	12	11	5	Group 2
tRNA-Gly-GCC-2-5	3	1	2	2	1	5	Group 2
tRNA-Gly-GCC-3-1	5	0	1	1	1	2	Group 2
tRNA-Gly-GCC-4-1	1	0	1	1	1	2	Group 2
tRNA-Gly-GCC-6-1	0	0	0	0	1	0	Group 2
tRNA-Gly-TCC-4-1	2	2	2	4	3	11	Group 2
tRNA-His-GTG-1-2	0	2	3	0	0	3	Group 2
tRNA-His-GTG-1-5	7	18	5	15	8	34	Group 2
tRNA-His-GTG-1-6	4	3	2	8	3	5	Group 2
tRNA-His-GTG-2-1	0	0	0	0	0	1	Group 2
tRNA-Ile-AAT-1-1	1	0	1	1	0	3	Group 2
tRNA-Ile-AAT-3-1	1	0	2	2	1	16	Group 2
tRNA-Ile-AAT-4-1	9	15	11	2	3	22	Group 2
tRNA-Ile-AAT-5-2	2	9	4	7	9	25	Group 2
tRNA-Ile-AAT-5-3	2	3	5	4	4	27	Group 2
tRNA-Ile-AAT-6-1	4	1	13	1	3	4	Group 2
tRNA-Ile-AAT-8-1	4	7	7	8	10	21	Group 2
tRNA-Ile-AAT-9-1	0	0	2	0	0	4	Group 2
tRNA-Ile-GAT-1-1	0	0	1	0	0	0	Group 2
tRNA-Ile-TAT-2-2	12	16	12	23	0	54	Group 2
tRNA-Ile-TAT-2-3	8	9	11	0	8	38	Group 2
tRNA-Ile-TAT-3-1	2	2	13	2	2	6	Group 2
tRNA-Leu-AAG-1-3	12	4	9	1	2	7	Group 2
tRNA-Leu-AAG-2-2	4	9	3	11	8	31	Group 2
tRNA-Leu-AAG-3-1	1	2	7	1	2	10	Group 2
tRNA-Leu-AAG-4-1	0	0	1	0	1	1	Group 2
tRNA-Leu-CAA-2-1	10	8	12	6	8	34	Group 2
tRNA-Leu-CAA-3-1	7	1	10	1	1	35	Group 2
tRNA-Leu-CAA-6-1	0	3	2	4	1	8	Group 2
tRNA-Leu-CAG-1-6	3	3	3	4	4	12	Group 2
tRNA-Leu-CAG-1-7	5	18	10	12	22	34	Group 2
tRNA-Leu-TAA-2-1	6	3	6	1	3	21	Group 2
tRNA-Leu-TAA-3-1	6	2	5	8	3	10	Group 2
tRNA-Leu-TAA-4-1	10	2	12	6	17	46	Group 2
tRNA-Leu-TAG-2-1	16	13	7	11	6	26	Group 2
tRNA-Lys-CTT-1-2	8	11	6	13	7	17	Group 2
tRNA-Lys-CTT-11-1	0	0	1	0	0	3	Group 2
tRNA-Lys-CTT-2-2	14	6	8	9	9	31	Group 2
tRNA-Lys-CTT-2-4	10	6	13	10	10	39	Group 2
tRNA-Lys-CTT-2-5	7	2	3	2	7	24	Group 2
tRNA-Lys-CTT-3-1	11	5	9	12	15	35	Group 2
tRNA-Lys-CTT-4-1	8	2	3	1	9	11	Group 2
tRNA-Lys-CTT-5-1	2	0	4	0	3	13	Group 2
tRNA-Lys-CTT-7-1	0	0	1	0	0	0	Group 2
tRNA-Lys-CTT-8-1	0	0	0	0	0	2	Group 2
tRNA-Lys-TTT-1-1	3	1	1	3	1	4	Group 2
tRNA-Lys-TTT-2-1	8	0	7	1	1	4	Group 2
tRNA-Lys-TTT-3-1	5	23	14	14	13	36	Group 2
tRNA-Lys-TTT-3-3	8	5	7	7	13	29	Group 2
tRNA-Lys-TTT-3-5	9	17	12	13	9	14	Group 2
tRNA-Lys-TTT-4-1	3	1	9	4	6	22	Group 2
tRNA-Lys-TTT-6-1	2	2	5	3	5	21	Group 2
tRNA-Lys-TTT-7-1	8	1	11	5	7	54	Group 2
tRNA-Lys-TTT-9-1	3	1	5	4	3	21	Group 2
tRNA-Met-CAT-2-1	15	6	15	0	21	12	Group 2
tRNA-Met-CAT-3-2	4	8	7	8	17	36	Group 2
tRNA-Met-CAT-4-2	1	0	2	0	3	10	Group 2
tRNA-Met-CAT-5-1	2	1	15	0	3	34	Group 2
tRNA-Met-CAT-7-1	0	0	0	0	0	1	Group 2
tRNA-Phe-GAA-1-1	2	1	1	6	3	15	Group 2
tRNA-Phe-GAA-1-2	0	2	3	7	4	12	Group 2
tRNA-Phe-GAA-1-3	13	11	6	11	7	24	Group 2
tRNA-Phe-GAA-3-1	5	1	9	15	11	32	Group 2
tRNA-Phe-GAA-4-1	1	0	1	3	1	7	Group 2
tRNA-Phe-GAA-5-1	2	0	3	1	1	19	Group 2
tRNA-Phe-GAA-8-1	0	0	0	1	0	0	Group 2
tRNA-Pro-AGG-1-1	1	1	6	2	5	4	Group 2
tRNA-Pro-AGG-2-2	2	4	4	7	7	22	Group 2
tRNA-Pro-AGG-2-3	3	1	8	3	4	57	Group 2
tRNA-Pro-AGG-2-5	7	10	7	21	18	16	Group 2
tRNA-Pro-AGG-2-7	6	2	6	5	9	22	Group 2
tRNA-Pro-AGG-2-8	10	4	6	5	8	21	Group 2
tRNA-Pro-CGG-1-2	6	2	7	0	7	11	Group 2
tRNA-Pro-CGG-2-1	5	6	10	13	6	36	Group 2
tRNA-Pro-TGG-1-1	14	6	12	6	14	18	Group 2
tRNA-Pro-TGG-3-1	8	11	9	9	8	18	Group 2
tRNA-Pro-TGG-3-2	11	14	8	15	24	16	Group 2
tRNA-Pro-TGG-3-4	6	2	2	6	1	7	Group 2
tRNA-Pro-TGG-3-5	6	1	5	3	4	8	Group 2
tRNA-Ser-AGA-1-1	2	2	3	4	5	21	Group 2
tRNA-Ser-AGA-2-1	4	8	6	6	13	31	Group 2
tRNA-Ser-AGA-2-4	6	9	6	7	12	36	Group 2
tRNA-Ser-AGA-2-6	11	11	10	2	4	18	Group 2
tRNA-Ser-AGA-3-1	5	0	1	2	3	23	Group 2
tRNA-Ser-AGA-4-1	4	12	13	4	14	43	Group 2
tRNA-Ser-AGA-6-1	0	0	1	0	2	0	Group 2
tRNA-Ser-CGA-2-1	1	3	1	1	1	22	Group 2
tRNA-Ser-CGA-3-1	7	6	8	5	17	41	Group 2
tRNA-Ser-GCT-1-1	8	1	3	0	1	8	Group 2
tRNA-Ser-GCT-2-1	8	1	8	4	7	29	Group 2
tRNA-Ser-GCT-4-1	8	1	6	18	9	2	Group 2
tRNA-Ser-GCT-6-1	7	9	7	6	13	39	Group 2
tRNA-Ser-TGA-2-1	10	15	9	0	14	42	Group 2
tRNA-Ser-TGA-3-1	1	6	6	15	12	26	Group 2
tRNA-Ser-TGA-4-1	9	4	12	8	14	40	Group 2
tRNA-Thr-AGT-1-2	13	9	8	3	4	20	Group 2
tRNA-Thr-AGT-2-2	7	8	5	5	12	33	Group 2
tRNA-Thr-AGT-3-1	5	0	3	2	4	26	Group 2
tRNA-Thr-AGT-4-1	2	1	1	3	3	11	Group 2
tRNA-Thr-AGT-6-1	5	4	4	7	4	17	Group 2
tRNA-Thr-CGT-1-1	5	8	4	5	9	20	Group 2
tRNA-Thr-CGT-3-1	4	5	6	9	14	14	Group 2
tRNA-Thr-CGT-5-1	2	1	7	3	2	16	Group 2
tRNA-Thr-GGC-chr19-3	0	0	0	0	0	1	Group 2
tRNA-Thr-TGT-1-1	5	7	7	7	12	29	Group 2
tRNA-Thr-TGT-2-1	12	6	12	6	14	23	Group 2
tRNA-Thr-TGT-4-1	3	8	7	4	13	8	Group 2
tRNA-Trp-CCA-3-1	2	2	4	1	3	15	Group 2
tRNA-Trp-CCA-3-3	7	21	13	12	7	14	Group 2
tRNA-Trp-CCA-5-1	1	0	2	0	1	1	Group 2
tRNA-Tyr-GTA-10-1	0	0	0	0	0	1	Group 2
tRNA-Tyr-GTA-3-1	5	3	7	10	6	30	Group 2
tRNA-Tyr-GTA-4-1	6	2	6	1	3	9	Group 2
tRNA-Tyr-GTA-5-3	11	5	9	0	4	16	Group 2
tRNA-Tyr-GTA-6-1	3	4	4	3	7	28	Group 2
tRNA-Tyr-GTA-7-1	1	0	1	0	1	4	Group 2
tRNA-Tyr-GTA-8-1	3	0	2	3	2	25	Group 2
tRNA-Val-AAC-1-2	4	3	1	0	1	5	Group 2
tRNA-Val-AAC-1-3	9	5	4	1	2	14	Group 2
tRNA-Val-AAC-2-1	8	13	8	7	8	31	Group 2
tRNA-Val-AAC-3-1	10	4	9	8	16	39	Group 2
tRNA-Val-AAC-4-1	1	16	3	1	1	3	Group 2
tRNA-Val-AAC-5-1	4	6	7	2	7	27	Group 2
tRNA-Val-AAC-6-1	6	1	3	4	5	28	Group 2
tRNA-Val-CAC-1-4	11	16	4	3	5	16	Group 2
tRNA-Val-CAC-2-1	6	4	5	6	12	36	Group 2
tRNA-Val-CAC-3-1	9	27	5	19	14	26	Group 2
tRNA-Val-CAC-4-1	8	5	3	5	8	21	Group 2
tRNA-Val-CAC-6-1	0	1	7	0	0	16	Group 2
tRNA-Val-CAC-7-1	0	0	1	0	0	0	Group 2
tRNA-Val-CAC-9-1	1	0	1	1	1	5	Group 2
tRNA-Val-CAC-chr1-134	0	0	0	0	0	1	Group 2
tRNA-Val-TAC-1-2	7	12	4	18	7	18	Group 2
tRNA-Val-TAC-3-1	6	4	2	3	6	14	Group 2
tRNA-Val-TAC-4-1	5	1	6	0	4	43	Group 2
tRNA-iMet-CAT-1-2	4	23	8	15	17	37	Group 2
tRNA-iMet-CAT-1-3	4	22	9	14	19	41	Group 2
tRNA-iMet-CAT-1-4	5	13	9	10	17	35	Group 2
tRNA-iMet-CAT-1-5	2	4	3	2	11	33	Group 2
tRNA-iMet-CAT-1-7	4	9	4	6	8	20	Group 2
tRNA-iMet-CAT-2-1	3	2	5	3	3	28	Group 2
tRNA-Ala-AGC-12-2	0	0	0	0	0	0	Group 3
tRNA-Ala-AGC-12-3	0	0	0	0	0	0	Group 3
tRNA-Ala-AGC-13-2	0	0	0	0	0	0	Group 3
tRNA-Ala-AGC-17-1	0	0	0	0	0	0	Group 3
tRNA-Ala-AGC-18-1	0	0	0	0	0	0	Group 3
tRNA-Ala-AGC-18-2	0	0	0	0	0	0	Group 3
tRNA-Ala-AGC-20-1	0	0	0	0	0	0	Group 3
tRNA-Ala-AGC-9-1	0	0	0	0	0	0	Group 3
tRNA-Ala-AGC-9-2	0	0	0	0	0	0	Group 3
tRNA-Ala-AGC-chr6-164	0	0	0	0	0	0	Group 3
tRNA-Ala-AGC-chr6-166	0	0	0	0	0	0	Group 3
tRNA-Ala-AGC-chr6-168	0	0	0	0	0	0	Group 3
tRNA-Ala-AGC-chr6-96	0	0	0	0	0	0	Group 3
tRNA-Ala-AGC-chr6-97	0	0	0	0	0	0	Group 3
tRNA-Ala-ATC-chr6-107	0	0	0	0	0	0	Group 3
tRNA-Ala-TGC-8-1	0	0	0	0	0	0	Group 3
tRNA-Asn-GTT-10-1	0	0	0	0	0	0	Group 3
tRNA-Asn-GTT-11-2	0	0	0	0	0	0	Group 3
tRNA-Asn-GTT-2-1	0	0	0	0	0	0	Group 3
tRNA-Asn-GTT-20-1	0	0	0	0	0	0	Group 3
tRNA-Asn-GTT-9-1	0	0	0	0	0	0	Group 3
tRNA-Asn-GTT-9-2	0	0	0	0	0	0	Group 3
tRNA-Asn-GTT-chr1-110	0	0	0	0	0	0	Group 3
tRNA-Asn-GTT-chr1-122	0	0	0	0	0	0	Group 3
tRNA-Asn-GTT-chr1-21	0	0	0	0	0	0	Group 3
tRNA-Asn-GTT-chr1-29	0	0	0	0	0	0	Group 3
tRNA-Asn-GTT-chr1-98	0	0	0	0	0	0	Group 3
tRNA-Asn-GTT-chr1-99	0	0	0	0	0	0	Group 3
tRNA-Asp-GTC-2-2	0	0	0	0	0	0	Group 3
tRNA-Asp-GTC-2-3	0	0	0	0	0	0	Group 3
tRNA-Asp-GTC-2-4	0	0	0	0	0	0	Group 3
tRNA-Asp-GTC-2-5	0	0	0	0	0	0	Group 3
tRNA-Asp-GTC-4-1	0	0	0	0	0	0	Group 3
tRNA-Asp-GTC-5-1	0	0	0	0	0	0	Group 3
tRNA-Asp-GTC-6-1	0	0	0	0	0	0	Group 3
tRNA-Cys-GCA-19-1	0	0	0	0	0	0	Group 3
tRNA-Gln-CAG-chr9-3	0	0	0	0	0	0	Group 3
tRNA-Gln-CTG-3-1	0	0	0	0	0	0	Group 3
tRNA-Gln-CTG-3-2	0	0	0	0	0	0	Group 3
tRNA-Gln-CTG-7-1	0	0	0	0	0	0	Group 3
tRNA-Glu-CTC-1-2	0	0	0	0	0	0	Group 3
tRNA-Glu-CTC-1-3	0	0	0	0	0	0	Group 3
tRNA-Glu-CTC-1-4	0	0	0	0	0	0	Group 3
tRNA-Glu-CTC-1-5	0	0	0	0	0	0	Group 3
tRNA-Glu-CTC-5-1	0	0	0	0	0	0	Group 3
tRNA-Glu-TTC-11-1	0	0	0	0	0	0	Group 3
tRNA-Glu-TTC-chr1-127	0	0	0	0	0	0	Group 3
tRNA-Gly-CCC-chr1-33	0	0	0	0	0	0	Group 3
tRNA-Gly-GCC-1-1	0	0	0	0	0	0	Group 3
tRNA-Gly-GCC-1-2	0	0	0	0	0	0	Group 3
tRNA-Gly-GCC-1-3	0	0	0	0	0	0	Group 3
tRNA-Gly-GCC-1-4	0	0	0	0	0	0	Group 3
tRNA-Gly-GCC-5-1	0	0	0	0	0	0	Group 3
tRNA-Gly-TCC-2-2	0	0	0	0	0	0	Group 3
tRNA-Gly-TCC-2-3	0	0	0	0	0	0	Group 3
tRNA-Gly-TCC-2-4	0	0	0	0	0	0	Group 3
tRNA-Gly-TCC-2-5	0	0	0	0	0	0	Group 3
tRNA-His-GTG-1-3	0	0	0	0	0	0	Group 3
tRNA-His-GTG-1-4	0	0	0	0	0	0	Group 3
tRNA-Ile-AAT-7-1	0	0	0	0	0	0	Group 3
tRNA-Ile-AAT-7-2	0	0	0	0	0	0	Group 3
tRNA-Ile-AAT-chr6-79	0	0	0	0	0	0	Group 3
tRNA-Ile-GAT-1-2	0	0	0	0	0	0	Group 3
tRNA-Ile-GAT-1-3	0	0	0	0	0	0	Group 3
tRNA-Leu-AAG-1-1	0	0	0	0	0	0	Group 3
tRNA-Leu-AAG-1-2	0	0	0	0	0	0	Group 3
tRNA-Leu-CAA-5-1	0	0	0	0	0	0	Group 3
tRNA-Leu-CAG-1-1	0	0	0	0	0	0	Group 3
tRNA-Leu-CAG-1-2	0	0	0	0	0	0	Group 3
tRNA-Leu-CAG-1-3	0	0	0	0	0	0	Group 3
tRNA-Leu-CAG-1-4	0	0	0	0	0	0	Group 3
tRNA-Leu-CAG-1-5	0	0	0	0	0	0	Group 3
tRNA-Leu-TAA-chr11-11	0	0	0	0	0	0	Group 3
tRNA-Lys-CTT-10-1	0	0	0	0	0	0	Group 3
tRNA-Lys-CTT-12-1	0	0	0	0	0	0	Group 3
tRNA-Lys-CTT-6-1	0	0	0	0	0	0	Group 3
tRNA-Lys-CTT-9-1	0	0	0	0	0	0	Group 3
tRNA-Lys-TTT-11-1	0	0	0	0	0	0	Group 3
tRNA-Lys-TTT-chr3-2	0	0	0	0	0	0	Group 3
tRNA-Met-CAT-4-1	0	0	0	0	0	0	Group 3
tRNA-Met-CAT-4-3	0	0	0	0	0	0	Group 3
tRNA-Met-CAT-chr6-167	0	0	0	0	0	0	Group 3
tRNA-Phe-GAA-6-1	0	0	0	0	0	0	Group 3
tRNA-Phe-GAA-7-1	0	0	0	0	0	0	Group 3
tRNA-Pro-GGG-1-1	0	0	0	0	0	0	Group 3
tRNA-SeC-TCA-2-1	0	0	0	0	0	0	Group 3
tRNA-SeC-TCA-3-1	0	0	0	0	0	0	Group 3
tRNA-Sup-TTA-1-1	0	0	0	0	0	0	Group 3
tRNA-Thr-AGT-7-1	0	0	0	0	0	0	Group 3
tRNA-Thr-CGT-chr1-133	0	0	0	0	0	0	Group 3
tRNA-Thr-GGA-chr2-22	0	0	0	0	0	0	Group 3
tRNA-Tyr-ATA-1-1	0	0	0	0	0	0	Group 3
tRNA-Tyr-GTA-11-1	0	0	0	0	0	0	Group 3
tRNA-Tyr-GTA-9-1	0	0	0	0	0	0	Group 3
tRNA-Und-NNN-10-1	0	0	0	0	0	0	Group 3
tRNA-Und-NNN-2-1	0	0	0	0	0	0	Group 3
tRNA-Und-NNN-5-1	0	0	0	0	0	0	Group 3
tRNA-Und-NNN-chr1-1	0	0	0	0	0	0	Group 3
tRNA-Val-AAC-chr6-87	0	0	0	0	0	0	Group 3
tRNA-Val-CAC-1-2	0	0	0	0	0	0	Group 3
tRNA-Val-CAC-1-3	0	0	0	0	0	0	Group 3
tRNA-Val-CAC-5-1	0	0	0	0	0	0	Group 3
tRNA-Val-CAC-chr1-16	0	0	0	0	0	0	Group 3
tRNA-Val-CAC-chr1-93	0	0	0	0	0	0	Group 3
tRNA-Val-TAC-chr2-6	0	0	0	0	0	0	Group 3
tRNA-iMet-CAT-3-1	0	0	0	0	0	0	Group 3

## Sheet: table S3
Table S3. The correlation value between pairs of cell lines for the number of TFs bound to tDNAs.
	Cell line	A549	GM12878	H1-hESC	HeLa-S3	HepG2	K562
	A549	1	0.773695	0.831504	0.78323	0.788497	0.735509
	GM12878	0.773695	1	0.775493	0.867371	0.82156	0.729397
	H1-hESC	0.831504	0.775493	1	0.773079	0.817272	0.769337
	HeLa-S3	0.78323	0.867371	0.773079	1	0.833158	0.777319
	HepG2	0.788497	0.82156	0.817272	0.833158	1	0.806925
	K562	0.735509	0.729397	0.769337	0.777319	0.806925	1

## Sheet: table S4
Table S4. The ratio of each TF bound to Group I tDNAs.
	Cell line
TF	A549	GM12878	H1_hESC	HeLa_S3	HepG2	K562
ARID3A	-	-	-	-	0.507463	0.440299
ATF1	-	-	-	-	-	0.208955
ATF2	-	0.686567	0.544776	-	-	-
ATF3	1	0.0298507	0.0373134	-	0.0298507	1
BACH1	-	-	0.276119	-	-	0.0746269
BATF	-	0.574627	-	-	-	-
BCL11A	-	0.141791	0.00746269	-	-	-
BCL3	0.328358	0.0298507	-	-	-	0.00746269
BCLAF1	-	0.552239	-	-	-	0.425373
BDP1	-	-	-	0.910448	-	0.977612
BHLHE40	0.141791	0.208955	-	-	0.276119	0.529851
BRCA1	-	0	0.179104	0.858209	0.0522388	-
BRF1	-	-	-	0.574627	-	0.873134
BRF2	-	-	-	0.00746269	-	0.00746269
CBX3	-	-	-	-	-	0.61194
CCNT2	-	-	-	-	-	0.156716
CEBPB	0.365672	0.529851	0.813433	0.626866	0.962687	0.634328
CEBPD	-	-	-	-	0.141791	-
CHD1	-	0.231343	0.291045	-	-	0.253731
CHD2	-	0.246269	0.179104	0.537313	0.156716	0.626866
CREB1	0.470149	-	-	-	-	-
CTBP2	-	-	0.0522388	-	-	-
CTCF	0.373134	0.313433	0.268657	0.313433	0.313433	0.402985
CTCFL	-	-	-	-	-	0.0447761
E2F1	-	-	-	0.11194	-	-
E2F4	-	0.0820896	-	0.0746269	-	0.291045
E2F6	-	-	-	0.11194	-	0.268657
EBF1	-	0.186567	-	-	-	-
EGR1	-	0.276119	0.171642	-	-	0.380597
ELF1	0.671642	0.69403	-	-	0.738806	0.507463
ELK1	-	0.134328	-	0.186567	-	0.216418
ELK4	-	-	-	0.291045	-	-
EP300	0.649254	0.80597	0.208955	0.141791	0.350746	0.970149
ESRRA	-	-	-	-	0.00746269	-
ETS1	0.992537	0.843284	-	-	-	0.940299
EZH2	-	0.0298507	0	0	0	0
FAM48A	-	-	-	0.00746269	-	-
FOS	-	0.0895522	-	0.0223881	-	0.358209
FOSL1	-	-	0.00746269	-	-	0.0223881
FOSL2	0.783582	-	-	-	0.932836	-
FOXA1	0.0298507	-	-	-	0.350746	-
FOXA2	-	-	-	-	0.238806	-
FOXM1	-	0.522388	-	-	-	-
GABPA	0.80597	0.231343	0.0895522	0.507463	0.179104	0.343284
GATA1	-	-	-	-	-	0.0298507
GATA2	-	-	-	-	-	0.358209
GRp20	-	-	-	-	0.00746269	-
GTF2B	-	-	-	-	-	0.0447761
GTF2F1	-	-	0.0895522	0.656716	-	0.335821
GTF3C2	-	-	-	0.858209	-	0.992537
HDAC1	-	-	-	-	-	0.119403
HDAC2	-	-	0.0895522	-	0.380597	0.126866
HDAC6	-	-	-	-	-	0.231343
HDAC8	-	-	-	-	-	0.0522388
HMGN3	-	-	-	-	-	0.126866
HNF4A	-	-	-	-	0.171642	-
HNF4G	-	-	-	-	0.119403	-
HSF1	-	-	-	-	0.977612	-
IKZF1	-	0.149254	-	-	-	-
IRF1	-	-	-	-	-	0.701493
IRF3	-	-	-	0.0149254	0	-
IRF4	-	0.58209	-	-	-	-
JUN	-	-	0.0373134	0.0671642	0.0522388	0.634328
JUNB	-	-	-	-	-	0.238806
JUND	-	0.00746269	0.253731	0.238806	0.559701	0.835821
KAP1	-	-	-	-	-	0.0447761
KDM5B	-	-	-	-	-	0.477612
MAFF	-	-	-	-	0.119403	0.216418
MAFK	-	-	0.873134	0.358209	0.141791	0.276119
MAX	0.41791	0.380597	0.30597	0.708955	0.253731	0.798507
MAZ	-	0.507463	-	0.447761	0.350746	0.835821
MBD4	-	-	-	-	0.455224	-
MEF2A	-	0.589552	-	-	-	0.164179
MEF2C	-	0.30597	-	-	-	-
MTA3	-	0.447761	-	-	-	-
MXI1	-	0.38806	0.19403	0.447761	0.477612	0.425373
MYBL2	-	-	-	-	0.977612	-
MYC	-	0.11194	0.201493	0.440299	0.238806	0.91791
NANOG	-	-	0.0447761	-	-	-
NFATC1	-	0.149254	-	-	-	-
NFE2	-	0.00746269	-	-	-	0.00746269
NFIC	-	0.69403	-	-	0.80597	-
NFYA	-	0	-	0.0746269	-	0.0223881
NFYB	-	0.0746269	-	0.0522388	-	0.0597015
NR2F2	-	-	-	-	-	0.358209
NR3C1	0.723881	-	-	-	-	-
NRF1	-	0.164179	0.761194	0.0970149	0.0597015	0.156716
PAX5	-	0.634328	-	-	-	-
PBX3	-	0.0671642	-	-	-	-
PHF8	-	-	-	-	-	0.208955
PML	-	0.604478	-	-	-	0.350746
POLR2A	0.671642	0.656716	0.58209	0.768657	0.58209	0.776119
POLR3G	-	0.962687	-	-	-	0.820896
POU2F2	-	0.455224	-	-	-	-
POU5F1	-	-	0.291045	-	-	-
PPARGC1A	-	-	-	-	0.0671642	-
PRDM1	-	-	-	0.0223881	-	-
RAD21	0.0746269	0.0970149	0.0970149	0.119403	0.104478	0.0671642
RBBP5	-	-	0.634328	-	-	0.552239
RCOR1	-	0.126866	-	0.723881	0.261194	0.820896
RELA	-	0.223881	-	-	-	-
REST	0.477612	0.104478	0.0223881	0.0373134	0.716418	0.216418
RFX5	-	0.119403	0.0149254	0.738806	0.156716	0.798507
RPC155	-	-	-	0.970149	-	1
RUNX3	-	0.910448	-	-	-	-
RXRA	-	0.149254	0.0149254	-	0.320896	-
SAP30	-	-	-	-	-	0.0746269
SETDB1	-	-	-	-	-	0.0597015
SIN3A	-	0.261194	0.619403	-	-	-
SIN3AK20	0.41791	-	0.298507	-	0.455224	0.223881
SIRT6	-	-	-	-	-	0.126866
SIX5	0.246269	0.0746269	0.0447761	-	-	0.0522388
SMARCA4	-	-	-	0.00746269	-	0.0149254
SMARCB1	-	-	-	0.104478	-	0.0223881
SMARCC1	-	-	-	0.104478	-	-
SMARCC2	-	-	-	0.156716	-	-
SMC3	-	0.0970149	-	0.298507	0.141791	0.149254
SP1	-	0.253731	0.246269	-	0.261194	0.0895522
SP2	-	-	0.0149254	-	0	0
SP4	-	-	0.365672	-	-	-
SPI1	-	0.0970149	-	-	-	0.104478
SREBP1	-	-	-	-	0.00746269	-
SRF	-	0.0970149	0.0373134	-	0.104478	0.0671642
STAT1	-	0.141791	-	0.664179	-	0.492537
STAT2	-	-	-	-	-	0.141791
STAT3	-	0.216418	-	0.30597	-	-
STAT5A	-	0.447761	-	-	-	0.253731
TAF1	0.126866	0.223881	0.320896	0.298507	0.186567	0.253731
TAF7	-	-	0.544776	-	-	0.328358
TAL1	-	-	-	-	-	0.216418
TBL1XR1	-	0.843284	-	-	-	0.970149
TBP	-	1	1	1	1	0.992537
TCF12	0.656716	0.41791	0.164179	-	0.0298507	-
TCF3	-	0.179104	-	-	-	-
TCF7L2	-	-	-	0.365672	0	-
TEAD4	-	-	0.955224	-	0.880597	0.992537
TFAP2A	-	-	-	0.156716	-	-
TFAP2C	-	-	-	0.179104	-	-
THAP1	-	-	-	-	-	0.708955
TRIM28	-	-	-	-	-	0.686567
UBTF	-	-	-	-	-	0.425373
USF1	0.932836	0.246269	0.216418	-	0.671642	0.208955
USF2	-	0.0895522	0.0671642	0.313433	0.0447761	0.0522388
WRNIP1	-	0.410448	-	-	-	-
YY1	0.753731	0.925373	0.328358	-	0.634328	0.649254
ZBTB33	0.940299	0.231343	-	-	0.268657	0.104478
ZBTB7A	-	-	-	-	0.171642	0.291045
ZEB1	-	0.208955	-	-	-	-
ZKSCAN1	-	-	-	0.223881	-	-
ZNF143	-	0.141791	0.231343	0.141791	-	0.440299
ZNF263	-	-	-	-	-	0.0149254
ZNF274	-	0	-	0	0	0.320896
-: TF is not characterized in those cell

## Sheet: table S5
Table S5. Colocalization of CTCF and cohesin binding at tDNAs.
		GM12878			HeLa-S3			HepG2			K562
tDNA	Group	CTCF	RAD21	SMC3	CTCF	RAD21	SMC3	CTCF	RAD21	SMC3	CTCF	RAD21	SMC3
tRNA-Arg-ACG-1-3	Group 1	TRUE	-	-	-	-	-	TRUE	TRUE	TRUE	TRUE	-	-
tRNA-Asn-GTT-1-1	Group 1	-	TRUE	-	TRUE	TRUE	TRUE	-	-	-	TRUE	TRUE	TRUE
tRNA-Gln-TTG-3-3	Group 1	TRUE	TRUE	TRUE	TRUE	TRUE	TRUE	TRUE	TRUE	TRUE	TRUE	TRUE	TRUE
tRNA-Gly-TCC-1-1	Group 1	TRUE	-	-	TRUE	TRUE	TRUE	TRUE	TRUE	-	TRUE	-	TRUE
tRNA-His-GTG-1-5	Group 2	TRUE	TRUE	TRUE	TRUE	TRUE	TRUE	TRUE	TRUE	TRUE	TRUE	TRUE	TRUE
tRNA-His-GTG-1-6	Group 2	TRUE	TRUE	-	TRUE	TRUE	TRUE	TRUE	TRUE	-	TRUE	-	-
tRNA-Leu-AAG-2-4	Group 1	TRUE	TRUE	TRUE	TRUE	TRUE	TRUE	TRUE	TRUE	TRUE	TRUE	TRUE	TRUE
tRNA-Leu-CAG-2-1	Group 1	TRUE	-	-	TRUE	TRUE	TRUE	TRUE	TRUE	TRUE	TRUE	-	TRUE
tRNA-Pro-AGG-2-1	Group 1	TRUE	TRUE	TRUE	TRUE	TRUE	TRUE	TRUE	-	TRUE	TRUE	TRUE	TRUE
tRNA-Pro-AGG-2-5	Group 2	TRUE	TRUE	TRUE	TRUE	TRUE	TRUE	TRUE	TRUE	TRUE	TRUE	TRUE	TRUE
tRNA-Pro-AGG-2-6	Group 1	TRUE	TRUE	TRUE	TRUE	TRUE	TRUE	TRUE	TRUE	-	TRUE	-	TRUE
tRNA-SeC-TCA-1-1	Group 1	TRUE	TRUE	TRUE	TRUE	TRUE	TRUE	TRUE	TRUE	TRUE	TRUE	TRUE	TRUE
tRNA-Ser-AGA-2-3	Group 1	TRUE	-	-	TRUE	-	TRUE	TRUE	-	-	TRUE	TRUE	TRUE
tRNA-Ser-CGA-1-1	Group 1	TRUE	TRUE	TRUE	TRUE	TRUE	TRUE	TRUE	TRUE	TRUE	TRUE	TRUE	TRUE
tRNA-Ser-GCT-4-3	Group 1	TRUE	TRUE	TRUE	TRUE	TRUE	TRUE	TRUE	-	-	TRUE	-	-
tRNA-Tyr-GTA-5-4	Group 1	TRUE	TRUE	TRUE	TRUE	TRUE	TRUE	TRUE	TRUE	TRUE	TRUE	TRUE	TRUE
tRNA-iMet-CAT-1-8	Group 1	TRUE	TRUE	-	TRUE	TRUE	TRUE	TRUE	TRUE	TRUE	TRUE	TRUE	TRUE
TRUE, TF present
-, TF not present

## Sheet: table S6
Table S6. tDNAs with a CTCF binding motif.
	tDNA		Motif				ENCODE data
Group	Name	Locus	Sequence [(5'-3')]	Locus	Strand	Score	A549	GM12878	H1-hESC	HeLa-S3	HepG2	K562
Group 1	tRNA-Cys-GCA-2-3	chr17:39153734-39153805	CCCCCTCTGCCGGC	chr17:39153800-39153813	p	12.9052	TRUE	-	TRUE	TRUE	TRUE	TRUE
Group 1	tRNA-Arg-TCT-1-1	chr1:93847573-93847657	AGCCACCTGTTGGA	chr1:93847562-93847575	n	10.056	-	TRUE	-	TRUE	TRUE	TRUE
Group 1	tRNA-Arg-CCT-2-1	chr17:75034431-75034503	CGCGCCCCAGTGGC	chr17:75034492-75034505	n	9.05525	TRUE	TRUE	-	TRUE	TRUE	TRUE
Group 1	tRNA-Leu-CAG-2-1	chr16:57299951-57300033	TCTCCCCTGGAGGC	chr16:57299994-57300007	p	7.41812	TRUE	TRUE	-	TRUE	TRUE	TRUE
Group 1	tRNA-Trp-CCA-2-1	chr17:19508181-19508252	TGTGACCTCGTGGC	chr17:19508177-19508190	p	6.36065	TRUE	-	TRUE	-	-	-
Group 1	tRNA-iMet-CAT-1-6	chr6:27592821-27592892	TGTCCCCTTCAGCT	chr6:27592891-27592904	p	5.96006	-	-	-	-	-	TRUE
Group 1	tRNA-Arg-TCT-1-1	chr1:93847573-93847657	CTCCAACAGGTGGC	chr1:93847561-93847574	p	5.72964	-	TRUE	-	TRUE	TRUE	TRUE
Group 1	tRNA-Trp-CCA-2-1	chr17:19508181-19508252	CGCAACCTTCTGAT	chr17:19508216-19508229	n	5.37508	TRUE	-	TRUE	-	-	-
Group 1	tRNA-Leu-CAA-4-1	chr1:248873855-248873960	CGCCTCCATCCGGA	chr1:248873922-248873935	n	5.22539	TRUE	TRUE	-	TRUE	-	-
Group 1	tRNA-Glu-CTC-1-7	chr6:125780247-125780318	AGTTCCCTGGTGGT	chr6:125780307-125780320	n	5.02143	-	TRUE	TRUE	-	TRUE	TRUE
Group 1	tRNA-SeC-TCA-1-1	chr19:45478591-45478687	TTCCACCTTTCGGG	chr19:45478602-45478615	n	4.99827	TRUE	TRUE	TRUE	TRUE	TRUE	TRUE
Group 1	tRNA-Arg-ACG-1-3	chr14:22929701-22929773	TGCCATCTCAGGGC	chr14:22929690-22929703	p	4.90309	-	TRUE	-	-	TRUE	TRUE
Group 1	tRNA-Leu-CAA-4-1	chr1:248873855-248873960	CTCCATCCGGAGAC	chr1:248873919-248873932	n	4.7661	TRUE	TRUE	-	TRUE	-	-
Group 1	tRNA-Glu-TTC-1-1	chr2:130337128-130337199	TTCACCCAGGTGGC	chr2:130337152-130337165	n	4.67791	TRUE	-	-	TRUE	-	-
Group 1	tRNA-His-GTG-1-1	chr1:146038044-146038115	AACCACCTGCCGTG	chr1:146038108-146038121	n	3.75582	-	-	-	TRUE	-	-
Group 1	tRNA-Arg-TCT-1-1	chr1:93847573-93847657	GGACTTCTAGAGGC	chr1:93847600-93847613	p	3.38381	-	TRUE	-	TRUE	TRUE	TRUE
Group 1	tRNA-Ala-TGC-4-1	chr12:124939966-124940037	CGGCATCTCCAGAC	chr12:124940026-124940039	p	3.24217	TRUE	-	-	-	-	-
Group 1	tRNA-Asn-GTT-1-1	chr1:161540241-161540314	CGTCCCTGGGTGGG	chr1:161540300-161540313	n	3.07971	TRUE	-	TRUE	TRUE	-	TRUE
Group 1	tRNA-Asn-GTT-2-3	chr10:22229509-22229582	CGTCCCTGGGTGGG	chr10:22229508-22229521	p	3.07971	-	-	-	-	-	TRUE
Group 1	tRNA-Asn-GTT-2-6	chr19:1383563-1383636	CGTCCCTGGGTGGG	chr19:1383622-1383635	n	3.07971	-	TRUE	TRUE	-	-	-
Group 1	tRNA-Ala-AGC-2-2	chr6:28863685-28863756	CGGCACCTCCAGCT	chr6:28863681-28863694	n	3.04113	-	-	-	-	-	-
Group 1	tRNA-Ala-AGC-8-1	chr2:27051214-27051286	CCCCGCCTGCTGCT	chr2:27051203-27051216	n	4.20561	-	-	-	-	-	-
Group 1	tRNA-Arg-CCT-1-1	chr17:75033906-75033978	CTACCCCAGGTGGG	chr17:75033965-75033978	n	6.74904	-	-	-	-	-	-
Group 1	tRNA-Arg-TCG-1-1	chr15:89335073-89335145	TGCAATCTTCTGAT	chr15:89335109-89335122	n	3.86362	-	-	-	-	-	-
Group 1	tRNA-Asn-GTT-2-2	chr1:161428077-161428150	CGTCCCTGGGTGGG	chr1:161428076-161428089	p	3.07971	-	-	-	-	-	-
Group 1	tRNA-Gln-TTG-1-1	chr17:49192528-49192599	TGGGACCTGCTGGC	chr17:49192520-49192533	n	7.21214	-	-	-	-	-	-
Group 1	tRNA-Ile-AAT-2-1	chr6:27688188-27688261	ATCCCCGTACTGGC	chr6:27688245-27688258	p	5.4128	-	-	-	-	-	-
Group 1	tRNA-Leu-CAG-2-2	chr16:57300480-57300562	TCTCCCCTGGAGGC	chr16:57300504-57300517	n	7.41812	-	-	-	-	-	-
Group 1	tRNA-Met-CAT-1-1	chr8:123157230-123157302	CGCTACCTACTGCG	chr8:123157278-123157291	p	5.67863	-	-	-	-	-	-
Group 1	tRNA-Pro-TGG-2-1	chr11:76235825-76235896	AGCCATCTGCTGAG	chr11:76235892-76235905	p	8.58916	-	-	-	-	-	-
Group 1	tRNA-Thr-TGT-3-1	chr14:20613790-20613862	AGCCCTCGTCTGCT	chr14:20613858-20613871	p	3.967	-	-	-	-	-	-
Group 1	tRNA-Thr-TGT-3-1	chr14:20613790-20613862	CGACCCCTGGTTTA	chr14:20613813-20613826	p	5.82838	-	-	-	-	-	-
Group 1	tRNA-Tyr-GTA-5-1	chr8:66113367-66113459	TGTCTCCTGCTGAG	chr8:66113410-66113423	n	5.47706	-	-	-	-	-	-
Group 1	tRNA-Val-CAC-1-1	chr1:161399700-161399772	TGCCACCGCCTGGT	chr1:161399770-161399783	n	12.4703	-	-	-	-	-	-
Group 2	tRNA-Ala-AGC-10-1	chr6:26687257-26687329	CTACCTCTTGCGTG	chr6:26687291-26687304	n	3.4641	-	-	-	-	-	-
Group 2	tRNA-Ala-AGC-6-1	chr6:28812072-28812143	CGCGCTCTACCGCT	chr6:28812116-28812129	p	5.38693	-	-	-	-	-	-
Group 2	tRNA-Ala-CGC-2-1	chr6:28673836-28673907	CTACATCCCCTGGC	chr6:28673897-28673910	p	4.93288	-	-	-	-	-	-
Group 2	tRNA-Ala-CGC-4-1	chr6:28729315-28729386	CACCCCCTGACCGC	chr6:28729307-28729320	n	3.04546	-	-	-	-	-	-
Group 2	tRNA-Ala-TGC-1-1	chr6:28789770-28789841	CACCCCCTTCCTGA	chr6:28789834-28789847	p	3.81298	-	-	-	-	-	-
Group 2	tRNA-Ala-TGC-5-1	chr6:28817235-28817306	CGACACCTCCAAGC	chr6:28817231-28817244	n	3.22015	-	-	-	-	-	-
Group 2	tRNA-Ala-TGC-6-1	chr6:28758364-28758435	CACCATTTGGAGGT	chr6:28758356-28758369	p	4.94908	-	-	-	-	-	-
Group 2	tRNA-Arg-ACG-2-4	chr6:27670565-27670637	TGGCCCCTGCCTGT	chr6:27670631-27670644	p	4.7789	-	-	-	-	-	-
Group 1	tRNA-Arg-CCT-3-1	chr16:3152900-3152972	TTACCCCGGGTGGG	chr16:3152959-3152972	n	7.43514	-	-	-	-	-	-
Group 2	tRNA-Arg-CCT-5-1	chr16:3193918-3193990	TTACCCCAGGTGGA	chr16:3193977-3193990	n	6.75194	-	-	-	-	-	-
Group 2	tRNA-Arg-CCT-5-1	chr16:3193918-3193990	TTCCACCTGGGGTA	chr16:3193976-3193989	p	5.69059	-	-	-	-	-	-
Group 2	tRNA-Asn-GTT-13-1	chr1:16875463-16875536	CGTCCCTGGGTGGT	chr1:16875522-16875535	n	5.16424	-	-	-	-	-	-
Group 2	tRNA-Asn-GTT-2-4	chr13:30673964-30674037	CGTCCCTGGGTGGG	chr13:30673963-30673976	p	3.07971	-	-	-	-	-	-
Group 1	tRNA-Asn-GTT-2-5	chr17:38751781-38751854	CGTCCCTGGGTGGG	chr17:38751780-38751793	p	3.07971	-	-	-	-	-	-
Group 2	tRNA-Asn-GTT-3-1	chr1:144419267-144419340	CGTCCCTGGGTGGG	chr1:144419326-144419339	n	3.07971	-	-	-	-	-	-
Group 2	tRNA-Asn-GTT-4-1	chr1:16889677-16889750	CGTCCCTGGGTGGG	chr1:16889736-16889749	n	3.07971	-	-	-	-	-	-
Group 2	tRNA-Asn-GTT-chr1-139	chr1:16532398-16532471	CGTCCCTGGGTGGT	chr1:16532397-16532410	p	5.16424	-	-	-	-	-	-
Group 2	tRNA-Asn-GTT-chr1-140	chr1:16520585-16520658	CGTCCCTGGGTGGG	chr1:16520584-16520597	p	3.07971	-	-	-	-	-	-
Group 2	tRNA-Asp-GTC-3-1	chr6:27583457-27583528	TGTCCCCGTCTGTC	chr6:27583492-27583505	n	6.86093	-	-	-	-	-	-
Group 2	tRNA-Cys-GCA-1-1	chr7:149310190-149310261	TGCCCCCTAGTTTT	chr7:149310253-149310266	p	9.1333	-	-	-	-	-	-
Group 2	tRNA-Cys-GCA-1-1	chr7:149310190-149310261	TGCCCCCTGCTGCC	chr7:149310182-149310195	n	18.1374	-	-	-	-	-	-
Group 2	tRNA-Cys-GCA-13-1	chr7:149355675-149355746	TGCCCCCTAGCATT	chr7:149355668-149355681	n	6.80083	-	-	-	-	-	-
Group 2	tRNA-Cys-GCA-16-1	chr7:149546540-149546611	TGCCCCCTGGAAAG	chr7:149546603-149546616	p	3.29068	-	-	-	-	-	-
Group 2	tRNA-Cys-GCA-2-2	chr17:38867645-38867716	CCCCCTCTGGCGGT	chr17:38867635-38867648	n	12.3912	-	-	-	-	-	-
Group 2	tRNA-Cys-GCA-2-2	chr17:38867645-38867716	TGCCCCCTCGGGTT	chr17:38867708-38867721	p	7.59911	-	-	-	-	-	-
Group 2	tRNA-Cys-GCA-20-1	chr7:149597955-149598026	TGCCCCCTACTGCA	chr7:149598018-149598031	p	14.5085	-	-	-	-	-	-
Group 2	tRNA-Cys-GCA-21-1	chr7:149664824-149664895	TGCCCCCTGATGCC	chr7:149664887-149664900	p	12.2714	-	-	-	-	-	-
Group 2	tRNA-Cys-GCA-23-1	chr7:149595214-149595285	TACTCCCTGCTGCC	chr7:149595207-149595220	n	5.53579	-	-	-	-	-	-
Group 2	tRNA-Cys-GCA-24-1	chr17:38833722-38833793	TGCCCCCTTCTGTG	chr17:38833715-38833728	n	12.7842	-	-	-	-	-	-
Group 2	tRNA-Cys-GCA-3-1	chr7:149589073-149589144	TGCCCCCTCCCTGT	chr7:149589066-149589079	n	7.65483	-	-	-	-	-	-
Group 2	tRNA-Cys-GCA-5-1	chr15:79744655-79744727	TGCCCCCTGCCTGA	chr15:79744719-79744732	p	10.1989	-	-	-	-	-	-
Group 2	tRNA-Cys-GCA-6-1	chr3:132229100-132229171	CACCCCCTTGATGC	chr3:132229164-132229177	p	5.3306	-	-	-	-	-	-
Group 2	tRNA-Cys-GCA-7-1	chr1:93516277-93516349	TGCCCCCTTCCAGG	chr1:93516270-93516283	n	6.34261	-	-	-	-	-	-
Group 2	tRNA-Cys-GCA-8-1	chr14:72962971-72963042	TGCCCCCTTCCCGG	chr14:72963034-72963047	p	6.32271	-	-	-	-	-	-
Group 2	tRNA-Cys-GCA-9-2	chr7:149331129-149331200	TGCCCCCTACTCCT	chr7:149331192-149331205	p	7.53757	-	-	-	-	-	-
Group 2	tRNA-Cys-GCA-9-3	chr7:149635687-149635758	TGCCCCCTACCCTG	chr7:149635750-149635763	p	4.02886	-	-	-	-	-	-
Group 2	tRNA-Cys-GCA-9-4	chr7:149707669-149707740	TACCCCCTGATGGA	chr7:149707661-149707674	n	10.1681	-	-	-	-	-	-
Group 2	tRNA-Cys-GCA-9-4	chr7:149707669-149707740	TGCCCCCTGCTGTG	chr7:149707732-149707745	p	15.6385	-	-	-	-	-	-
Group 2	tRNA-Cys-GCA-9-4	chr7:149707669-149707740	TTCCATCAGGGGGT	chr7:149707660-149707673	p	3.84652	-	-	-	-	-	-
Group 2	tRNA-Glu-CTC-3-1	chr13:41455925-41455996	GTTCCCCTGGTGGT	chr13:41455985-41455998	n	8.42872	-	-	-	-	-	-
Group 2	tRNA-Glu-TTC-1-2	chr13:41060738-41060809	TTCACCCAGGTGGC	chr13:41060762-41060775	n	4.67791	-	-	-	-	-	-
Group 2	tRNA-Glu-TTC-4-2	chr1:161422093-161422164	CCCTCCCTGGTGGT	chr1:161422153-161422166	n	7.02408	-	-	-	-	-	-
Group 2	tRNA-Glu-TTC-chr1-138	chr1:16535279-16535350	CTCCCTCCTGTGTG	chr1:16535350-16535363	n	4.10148	-	-	-	-	-	-
Group 2	tRNA-Ile-AAT-3-1	chr6:27275211-27275284	ATCCCCGTACTGGC	chr6:27275212-27275225	n	5.4128	-	-	-	-	-	-
Group 2	tRNA-Ile-AAT-4-1	chr17:8226991-8227064	AGCCACCCACTGGC	chr17:8226980-8226993	p	10.5863	-	-	-	-	-	-
Group 2	tRNA-Ile-AAT-6-1	chr6:26756552-26756625	ATCCCCGTACTGGC	chr6:26756609-26756622	p	5.4128	-	-	-	-	-	-
Group 2	tRNA-Ile-AAT-8-1	chr6:27668583-27668656	TGGCATCCAGTGGC	chr6:27668652-27668665	n	8.64353	-	-	-	-	-	-
Group 2	tRNA-Ile-GAT-1-1	chrX:3838377-3838450	GGCCGCCTGACGGC	chrX:3838446-3838459	p	3.44663	-	-	-	-	-	-
Group 2	tRNA-Ile-GAT-1-1	chrX:3838377-3838450	TGCCGTCAGGCGGC	chrX:3838447-3838460	n	8.64187	-	-	-	-	-	-
Group 2	tRNA-Leu-AAG-1-3	chr5:181174044-181174125	TGCCAGCTTGTTGT	chr5:181174034-181174047	n	3.65619	-	-	-	-	-	-
Group 2	tRNA-Leu-AAG-2-2	chr6:28943622-28943703	TACCACCCACAGGG	chr6:28943699-28943712	p	3.87071	-	-	-	-	-	-
Group 1	tRNA-Leu-AAG-2-3	chr14:20610132-20610213	CGCTACCTACTGGC	chr14:20610124-20610137	n	13.6364	-	-	-	-	-	-
Group 2	tRNA-Leu-CAA-3-1	chr6:27602569-27602675	CGCCTCCATGCGGA	chr6:27602592-27602605	p	5.89293	-	-	-	-	-	-
Group 2	tRNA-Leu-CAA-6-1	chr1:161611946-161612029	CACCCTCCGCTGGA	chr1:161611973-161611986	n	10.5216	-	-	-	-	-	-
Group 2	tRNA-Leu-CAG-1-6	chr1:161530342-161530424	TCTCCCCTGGAGGC	chr1:161530366-161530379	n	7.41812	-	-	-	-	-	-
Group 2	tRNA-Leu-CAG-1-7	chr6:26521208-26521290	TCTCCCCTGGAGGC	chr6:26521251-26521264	p	7.41812	-	-	-	-	-	-
Group 2	tRNA-Lys-CTT-11-1	chr19:51922145-51922215	TGCCCCATGTTGGG	chr19:51922144-51922157	n	5.47391	-	-	-	-	-	-
Group 2	tRNA-Lys-TTT-2-1	chr11:122559947-122560019	CGCCATCGCCTGAA	chr11:122560011-122560024	n	6.43268	-	-	-	-	-	-
Group 2	tRNA-Pro-TGG-3-2	chr14:20684016-20684087	CGAGCCCTCGTGGC	chr14:20684080-20684093	p	8.06541	-	-	-	-	-	-
Group 2	tRNA-Thr-AGT-3-1	chr6:28726018-28726091	CGACTCCCAGCGGG	chr6:28726073-28726086	p	3.12064	-	-	-	-	-	-
Group 2	tRNA-Thr-CGT-1-1	chr6:28488993-28489066	CGACTCCCAGTGGG	chr6:28488996-28489009	n	5.31206	-	-	-	-	-	-
Group 2	tRNA-Thr-TGT-2-1	chr1:222465005-222465077	CGACCCCTGGTTTA	chr1:222465039-222465052	n	5.82838	-	-	-	-	-	-
Group 2	tRNA-Thr-TGT-2-1	chr1:222465005-222465077	GGCCTCCTGTTGGC	chr1:222465072-222465085	p	7.43692	-	-	-	-	-	-
Group 2	tRNA-Thr-TGT-4-1	chr14:20631160-20631232	CGACCCCTGGTTTA	chr14:20631183-20631196	p	5.82838	-	-	-	-	-	-
Group 1	tRNA-Thr-TGT-5-1	chr14:20681690-20681762	CGACCCCTGGTTTA	chr14:20681724-20681737	n	5.82838	-	-	-	-	-	-
Group 1	tRNA-Trp-CCA-1-1	chr17:8220869-8220940	CGCAACCTTCTGAT	chr17:8220890-8220903	p	5.37508	-	-	-	-	-	-
Group 2	tRNA-Trp-CCA-3-1	chr6:26319102-26319173	CGCAACCTTCTGAT	chr6:26319123-26319136	p	5.37508	-	-	-	-	-	-
Group 2	tRNA-Trp-CCA-3-1	chr6:26319102-26319173	CGTGACCTCGTGGC	chr6:26319162-26319175	n	7.2187	-	-	-	-	-	-
Group 1	tRNA-Trp-CCA-3-2	chr6:26331444-26331515	CGCAACCTTCTGAT	chr6:26331465-26331478	p	5.37508	-	-	-	-	-	-
Group 2	tRNA-Trp-CCA-3-3	chr17:8186358-8186429	CGCAACCTTCTGAT	chr17:8186393-8186406	n	5.37508	-	-	-	-	-	-
Group 2	tRNA-Trp-CCA-5-1	chr7:99469684-99469755	CAAGACCTCGTGGC	chr7:99469680-99469693	p	3.06076	-	-	-	-	-	-
Group 2	tRNA-Trp-CCA-5-1	chr7:99469684-99469755	CGCAACCTTCTGAT	chr7:99469719-99469732	n	5.37508	-	-	-	-	-	-
Group 2	tRNA-Val-CAC-1-4	chr5:181173650-181173722	CACCTCCTTCTGCT	chr5:181173720-181173733	p	5.89769	-	-	-	-	-	-
Group 2	tRNA-Val-CAC-3-1	chr19:4724635-4724707	TGACGCCTACCGGT	chr19:4724705-4724718	n	8.39773	-	-	-	-	-	-
Group 2	tRNA-Val-CAC-9-1	chr6:27150243-27150315	TTCCACCTGGTTTC	chr6:27150298-27150311	n	7.08606	-	-	-	-	-	-
Group 3	tRNA-Ala-AGC-chr6-166	chr6:26814339-26814411	CTACCTCTTGCGTG	chr6:26814362-26814375	p	3.4641	-	-	-	-	-	-
Group 3	tRNA-Ala-ATC-chr6-107	chr6:28827413-28827484	GGACCTCTGGAGGT	chr6:28827405-28827418	p	8.09822	-	-	-	-	-	-
Group 3	tRNA-Asn-GTT-2-1	chr1:148529257-148529330	CGTCCCTGGGTGGG	chr1:148529316-148529329	n	3.07971	-	-	-	-	-	-
Group 3	tRNA-Asn-GTT-20-1	chr1:146049198-146049273	CGCCATCGGTTAGT	chr1:146049249-146049262	n	3.20183	-	-	-	-	-	-
Group 3	tRNA-Asn-GTT-20-1	chr1:146049198-146049273	TGCCTTCGGCTGTT	chr1:146049236-146049249	n	7.60302	-	-	-	-	-	-
Group 3	tRNA-Asn-GTT-9-1	chr1:145475381-145475454	CGTCCCCGGGTGGG	chr1:145475380-145475393	p	11.8991	-	-	-	-	-	-
Group 3	tRNA-Asn-GTT-9-2	chr1:148048516-148048589	CGTCCCCGGGTGGG	chr1:148048515-148048528	p	11.8991	-	-	-	-	-	-
Group 3	tRNA-Asn-GTT-chr1-110	chr1:144567515-144567588	CGTCCCTGGGTGGG	chr1:144567514-144567527	p	3.07971	-	-	-	-	-	-
Group 3	tRNA-Asn-GTT-chr1-21	chr1:145287766-145287839	CGTCCCTGGGTGGG	chr1:145287825-145287838	n	3.07971	-	-	-	-	-	-
Group 3	tRNA-Asn-GTT-chr1-29	chr1:146370101-146370174	CGTCCCTGGGTGGG	chr1:146370160-146370173	n	3.07971	-	-	-	-	-	-
Group 3	tRNA-Cys-GCA-19-1	chr7:149613065-149613136	TGCCCCCTTCCTGT	chr7:149613058-149613071	n	8.56819	-	-	-	-	-	-
Group 3	tRNA-Glu-CTC-1-2	chr1:161447228-161447299	CTCTCCCTGGTGGT	chr1:161447288-161447301	n	11.1234	-	-	-	-	-	-
Group 3	tRNA-Glu-CTC-1-3	chr1:161454608-161454679	CTCTCCCTGGTGGT	chr1:161454668-161454681	n	11.1234	-	-	-	-	-	-
Group 3	tRNA-Glu-CTC-1-4	chr1:161462019-161462090	CTCTCCCTGGTGGT	chr1:161462079-161462092	n	11.1234	-	-	-	-	-	-
Group 3	tRNA-Glu-CTC-1-5	chr1:161469399-161469470	CTCTCCCTGGTGGT	chr1:161469459-161469472	n	11.1234	-	-	-	-	-	-
Group 3	tRNA-Glu-TTC-11-1	chr14:31767611-31767679	ATCCACCCTGTGGT	chr14:31767670-31767683	n	4.60412	-	-	-	-	-	-
Group 3	tRNA-Glu-TTC-11-1	chr14:31767611-31767679	TGTGGTCTAGTGGC	chr14:31767662-31767675	n	3.1948	-	-	-	-	-	-
Group 3	tRNA-Glu-TTC-chr1-127	chr1:121000988-121001060	CACCGCCTGCAGCT	chr1:121001011-121001024	n	4.00643	-	-	-	-	-	-
Group 3	tRNA-Ile-AAT-chr6-79	chr6:57800211-57800284	ATCCCCGTGCCGGT	chr6:57800268-57800281	p	3.26361	-	-	-	-	-	-
Group 3	tRNA-Ile-GAT-1-2	chrX:3876801-3876874	TGCCGTCGGGCGGC	chrX:3876871-3876884	n	10.186	-	-	-	-	-	-
Group 3	tRNA-Ile-GAT-1-3	chrX:3915230-3915303	TGCCGTCGGGCGGC	chrX:3915300-3915313	n	10.186	-	-	-	-	-	-
Group 3	tRNA-Leu-AAG-1-1	chr5:181097474-181097555	TGCCAGCTTGTTGT	chr5:181097464-181097477	n	3.65619	-	-	-	-	-	-
Group 3	tRNA-Leu-AAG-1-2	chr5:181101840-181101921	TGCCAGCTTGTTGT	chr5:181101916-181101929	p	3.65619	-	-	-	-	-	-
Group 3	tRNA-Leu-CAA-5-1	chr11:9275243-9275316	CGCTACCTACTGCA	chr11:9275252-9275265	n	6.53959	-	-	-	-	-	-
Group 3	tRNA-Leu-CAG-1-1	chr1:161441533-161441615	TCTCCCCTGGAGGC	chr1:161441576-161441589	p	7.41812	-	-	-	-	-	-
Group 3	tRNA-Leu-CAG-1-2	chr1:161448951-161449033	TCTCCCCTGGAGGC	chr1:161448994-161449007	p	7.41812	-	-	-	-	-	-
Group 3	tRNA-Leu-CAG-1-3	chr1:161456332-161456414	TCTCCCCTGGAGGC	chr1:161456375-161456388	p	7.41812	-	-	-	-	-	-
Group 3	tRNA-Leu-CAG-1-4	chr1:161463742-161463824	TCTCCCCTGGAGGC	chr1:161463785-161463798	p	7.41812	-	-	-	-	-	-
Group 3	tRNA-Leu-CAG-1-5	chr1:161471123-161471205	TCTCCCCTGGAGGC	chr1:161471166-161471179	p	7.41812	-	-	-	-	-	-
Group 3	tRNA-Leu-TAA-chr11-11	chr11:113562273-113562356	CCACTCCTGGTGGC	chr11:113562270-113562283	n	7.58223	-	-	-	-	-	-
Group 3	tRNA-Lys-CTT-10-1	chr19:35575848-35575920	TGCCCCATGCTGGG	chr19:35575904-35575917	p	10.5402	-	-	-	-	-	-
Group 3	tRNA-Lys-CTT-6-1	chr18:46089305-46089377	CTTCATCTGGTGCC	chr18:46089294-46089307	p	10.162	-	-	-	-	-	-
Group 3	tRNA-Lys-CTT-9-1	chr5:26198430-26198502	CTCCACCGACTGAG	chr5:26198478-26198491	p	4.93135	-	-	-	-	-	-
Group 3	tRNA-Lys-CTT-9-1	chr5:26198430-26198502	CTTCATCTGGTGCC	chr5:26198419-26198432	p	10.162	-	-	-	-	-	-
Group 3	tRNA-Thr-GGA-chr2-22	chr2:120510104-120510159	GGACATCTGGAGGC	chr2:120510112-120510125	n	8.66484	-	-	-	-	-	-
Group 3	tRNA-Tyr-ATA-1-1	chr2:218245826-218245918	CGTCTCCTACTGAG	chr2:218245869-218245882	n	5.1113	-	-	-	-	-	-
Group 3	tRNA-Und-NNN-chr1-1	chr1:4567088-4567152	TGCCACTTACTAGC	chr1:4567147-4567160	p	3.99628	-	-	-	-	-	-
Group 3	tRNA-iMet-CAT-3-1	chr9:19403998-19404072	CATCCTCTGCTAGC	chr9:19404060-19404073	p	6.07446	-	-	-	-	-	-
n: negative strand
p: positive strand
TRUE: TF present
-: TF not present
